# Supplementary material for: Metabolomics and Microbiomics Reveal Impacts of Rhizosphere Metabolites on Alfalfa Continuous Cropping
Source: Front Microbiol. 2022 Apr 21;13:833968. doi: 10.3389/fmicb.2022.833968 (PMC9069006; doi:10.3389/fmicb.2022.833968)
Supplement: Supplementary file 4 [file Table_1.xls]

## Sheet: Sheet1
id	MS2.name	Mean A	Mean B	Mean C	VIP
1071	"24,25-dihydrolanosterol"	1110142.96533333	2464600.26333333	2989660.79	1.42886984007673
491	"(2R,3S)-2-hydroxy-3-isopropylbutanedioic acid"	10331.9383333333	20967.0651666667	27676.64	1.42561803490251
736	myo-inositol	394172.461166667	594693.429166667	749651.228	1.40886876100248
309	threonine 2	4035.963	28921.926	50701.5993333333	1.40398554154776
986	palatinitol 1	398.9205	17480.8585	66593.3901666667	1.40066447852903
284	Ethanolamine	85725.4466666667	100599.623333333	243187.464166667	1.40024584992879
947	2-Monoolein	4679.72816666667	9343.90983333333	29579.5881666667	1.39610636823384
972	Gentiobiose 2	61656.0098333333	96321.8663333333	204061.602	1.39349926064905
213	succinate semialdehyde 1	301323.418833333	421923.652833333	921251.979333333	1.39129509941104
142	alanine 1	108647.136833333	158065.463666667	180586.169666667	1.38876948661317
635	N-Carbamylglutamate 2	1091110.675	1462021.42166667	2226453.82666667	1.38763933830543
1056	Zymosterol 1	664814.6845	1736771.535	2208228.86333333	1.38406892114646
535	4-Hydroxybenzoic acid	47188.4191666667	80800.3	84908.4	1.38367770488739
1101	maltotriose 1	1900803.78	2159777.19333333	3196381.66666667	1.37844099861987
1058	Ergosterol	455081.401333333	1138997.52166667	1569961.60666667	1.37728127055261
605	2-Deoxy-D-galactose 2	90551.1075	209859.904166667	271053.118666667	1.37613775172001
985	melibiose 2	56262.308	120704.782166667	211504.8995	1.37061095519912
1022	Tetrahydrocorticosterone 2	16546.823	24037.5783333333	32640.3446666667	1.36960570614435
200	Methyl Phosphate	71076.4805	170905.687333333	300672.626666667	1.35820353044872
480	4-Hydroxyquinazoline	18152.8418333333	44969.6576666667	46839.412	1.35312590829897
1057	5-alpha-Cholestan-3-one 1	8751.44183333333	22930.4305	36114.7615	1.34922917812886
732	N-Acetyl-D-galactosamine 1	108118.714333333	212314.8635	275291.455	1.34347545060697
1046	cholesterol	248340.281333333	493095.305	522318.491166667	1.33972190160007
379	Tartronic acid	16539.2231666667	22802.6823333333	37502.2668333333	1.33740012779198
601	"3,6-Anhydro-D-galactose 4"	530337.740333333	1158236.87166667	1357946.79333333	1.33697506125766
1066	20alpha-Hydroxycholesterol 1	79969.543	180797.261833333	220319.0895	1.33034148421138
366	Geraniol	110148.219	127657.809166667	171297.397833333	1.31997587998806
1052	4-Cholesten-3-one 4	6742.1205	45091.6876666667	46517.3185	1.31759417378345
686	4-hydroxycinnamic acid	20515.6528333333	30172.4	37003.5	1.31696089821703
618	shikimic acid	6647.06466666667	34201.6061666667	36682.9435	1.31061135122965
491	"(2R,3S)-2-hydroxy-3-isopropylbutanedioic acid"	10331.9383333333	20967.0651666667	27676.64	1.3055137775038
763	heptadecanoic acid	246679.375	476540.936666667	577067.150833333	1.30266839495013
766	Octadecanol	32250.3595	65768.7428333333	71965.8048333333	1.26334507894725
1076	naringin	59345.0463333333	82318.3211666667	96123.8025	1.25602483374449
1011	Cerotinic acid	601198.094	1126836.82166667	1242869.56	1.23259410207906
431	Citramalic acid	7937.93033333333	30889.7353333333	33507.3001666667	1.22025007047465
785	beta-Mannosylglycerate 1	33379.2656666667	88459.626	112334.791333333	1.21690154427732
758	Glucoheptonic acid 3	247498.761666667	486757.463666667	499183.052	1.20258509523633
500	4-Hydroxyphenylethanol	12658.0621666667	33704.7608333333	56367.7645	1.19975509948774
775	Phytanic acid	45966.101	78782.8415	112304.749166667	1.19785208914729
515	"1,2,4-Benzenetriol"	8053.9915	11553.2093333333	13580.2175	1.18339309252589
1079	1-Kestose	372760.598333333	637750.979333333	1008107.60216667	1.18018653295994
390	thymine	17304.6675	35359.2531666667	49205.8805	1.15130388800785
612	5-Aminoimidazole-4-carboxamide 2	11467.7401666667	20107.0868333333	33235.826	1.13930186250152
1040	"3,7,12-Trihydroxycoprostane 1"	8576.63716666667	16986.046	19997.2685	1.11857164190548
1059	Corticosterone 2	3892.371	39264.9436666667	99833.5515	1.10422439267532
703	pantothenic acid	47614.4406666667	122449.841166667	125622.284	1.0978492033631
1007	Sucrose-6-Phosphate	5668.81416666667	42037.9968333333	55355.0991666667	1.07672887307909
598	4-hydroxy-3-methoxybenzoic acid	18624.0513333333	23952.8	33083.2	1.06708049802395
940	lactose 2	95751.5235	112245.1855	287272.447333333	1.03646494264086
478	Cumic Acid	5886.17333333333	15374.2338333333	23159.685	1.03372833120559
739	ferulic acid	11617.5653333333	13082.9153333333	17370.5683333333	1.00325109041596
352	Pyrrole-2-Carboxylic Acid	358504.356833333	348367.649333333	248040.046	1.03082695598034
964	"7-Hydroxy-4-androstene-3,17-dione 2"	125964.849833333	82427.102	37628.9406666667	1.11636817009133
397	N-Ethylglycine 1	86230.4343333333	66947.3221666667	61806.8881666667	1.21919498950043
409	beta-Alanine 2	219550.237833333	166244.216833333	162985.672166667	1.25158483174108
137	Maleimide	30984.3053333333	23593.3735	4337.9435	1.29168542788803
743	N-Acetyl-beta-D-mannosamine 4	12997.5183333333	62480.6058333333	8560.68016666667	1.43180128439703
Note：Blue represents down-regulated metabolites Red represents up-regulated metabolites.
